# Supplementary material for: Integrated Redox Profiling: Simultaneous Determination of Ubiquinol-10, Ubiquinone-10, and Alpha-Lipoic Acid in Serum by LC-MS/MS
Source: Metabolites. 2026 May 20;16(5):344. doi: 10.3390/metabo16050344 (PMC13208553; doi:10.3390/metabo16050344)
Supplement: Supplementary file 1 [file metabolites-16-00344-s001.zip]

Archive with 1 entries (1 files):
- metabolites-4304763-supplementary.pdf
